# Supplementary material for: Comparative analysis of clinical and imaging data of first-attack neuromyelitis optica spectrum disorders with and without connective tissue disease
Source: Front Neurol. 2022 Aug 25;13:969762. doi: 10.3389/fneur.2022.969762 (PMC9453243; doi:10.3389/fneur.2022.969762)
Supplement: Supplementary file 1 [file Table_1.XLSX]

## Sheet: Sheet1
classification	patients Number	Follow-up duration, months	CTD	Sex(female2)	Age	Admission EDSS	Discharge EDSS	Follow-up EDSS	Time of first recurrence	Number of recurrence	Relapse	Hypertension	Diabetes	Coronary heart disease	Myelitis	Opticneuritis	Post polar syndrome	ADEM	Brainstem syndrome	Myelitis and Opticneuritis	Myelitis and Brainstemsyndrome	Opticneuritis and Brainstem syndrome	Myelitis and Post polar syndrome	Opticneuritis and Post polar syndrome	Visionloss	Physical mobility disorder	Paresthesia	Nausea/Vomiting	Dizziness	Pain	Abnormal bowel and urine function	Disturbance of consciousness	fever	Convulsion	Speech disorders	CSFwhite blood cell count(Normal value:0-5*106/L)	CSF lymphocyte proportion(Normal value:60-70%)	CSFProtein quantitative (150-450mg/L)	QALB	QIGg	Positive oligoclonal band	NLR	LMR	PLR	Glucose (mmol/L)	Albumin (g/L)	Total bilirubin (μmol/L）	Uric acid (μmol/L）	Creatinine (μmol/L）
1	1	40	SS	1	50	1	0	0			0	0	0	0	0	0	0	0	0	0	0	0	0	0	0	0	0	0	0	0	0	0	0	0	0	12	77	391.1	10.96	10.1	1	3.80488	1.67347	171.951	5.12	34.1	6.69	504	96
1	2	86	SS	1	40	8	8	3			0	0	0	0	0	1	0	0	0	0	0	0	0	0	1	0	0	0	0	0	0	0	0	0	0	50	30	131.3	112.1	12.77	0	8.16	1.6129	229.245	7.85	37.6	4	260	42
1	3	81	SS	2	43	5	4	5	2.4	9	1	0	0	0	1	0	0	0	0	0	0	0	0	0	0	1	1	0	1	0	1	0	0	0	0	90	90	885	15.98	12.94	0	48.3667	3	726.667	7.95	42.9	11.1	61	39
1	4	42	SS	2	55	4	2	2	7.6	6	1	0	0	0	1	0	0	0	0	0	0	0	0	0	0	1	0	0	0	0	0	0	0	0	0							13.9245	1.35897	737.736	7.1	36	9.37	245	51
1	5	19	SS	2	36	2	2	2	17.8	1	1	0	0	0	1	0	0	0	0	0	0	0	0	0	0	0	1	0	0	0	0	0	0	0	0							1.46629	4.2381	92.6966	4.53	42.9	6.6	108	61
1	6	72	SS	2	24	5	3	4	5	6	1	0	0	0	1	0	0	0	0	0	0	0	0	0	0	0	1	0	0	0	0	0	0	1	0							10.5714	2.25806	365.714	7.14	36.8	12.7	171	41
1	7	28	SS	2	51	6	5	2			0	0	0	0	1	0	0	0	0	0	0	0	0	0	0	1	1	0	0	0	0	0	0	0	0	6	82	389.7	3.96	3.42	1	2.60667	3.06122	193.333	6.25	38.6	6.1	251	37
1	8	45	SS	2	29	4	3.5	5	4.2	7	1	0	0	0	0	1	0	0	0	0	0	0	0	0	1	0	0	0	0	0	0	0	0	0	0							1.96985	3.15873	92.9648	6.42	37.9	8.1	198	63
1	9	40	SS	2	27	3	3	4	3.9	5	1	0	0	0	1	0	0	0	0	0	0	0	0	0	0	1	1	0	0	0	0	0	0	0	0	2	80	330.6	5	3.55	0	1.70769	1.71053	190.769	4.64	39.1	3.4	179	36
1	10	75	SS	2	62	6	4	5	31.5	8	1	1	0	0	1	0	0	0	0	0	0	0	0	0	0	0	1	0	0	0	0	0	0	0	0	4	87	225	4.18	1.95	0	2.9	3.33333	60	4.11	44.1	11.8	210	65
1	11	80	SS	2	45	5	3	3	6.6	6	1	0	0	0	0	0	0	0	0	0	0	0	0	0	0	0	1	0	1	0	0	0	0	0	0							1.3	3.33333	220	4.91	44.9	19.7	198	41
1	12	29	SS	2	47	7.5	7	3			0	0	0	0	1	0	0	0	0	0	0	0	0	0	0	1	1	0	0	0	0	0	0	0	0	4	67	414.4	4.01	3.26	0	5.46259	3.97297	100.186	4.11	38.2	7.9	164	55
1	13	29	SS	2	54	3	3	5	8.7	4	1	0	0	0	0	1	0	0	0	0	0	0	0	0	1	0	0	0	0	0	0	0	1	0	0	2	88	192.7	4.15	2.59	0	1.25989	6.32	59.887	5.27	39.8	8.91	198	54
1	14	40	SS	2	48	5	3	4	9.8	5	1	0	0	0	1	0	0	0	0	0	0	0	0	0	0	0	1	0	0	0	0	0	0	0	0	2	80	220.7	6.01	1.76	1	1.79333	0.163043	254	4.07	36.7	7.3	170	38.62
1	15	28	SS	2	39	3	3	2	9.6	4	1	0	0	0	1	0	0	0	1	0	1	0	0	0	0	0	1	0	1	0	0	0	0	0	0							1.65984	4	122.541	4.25	46.8	3.6	240	61.4
1	16	94	SS	1	20	8	7	6	3.6	9	1	0	0	0	1	0	0	0	0	0	0	0	0	0	0	1	0	0	0	0	1	0	0	0	0							5.30588	2.65625	176.471	3.67	39.2	6.5	177	67
1	17	81	SLE	2	50	4	3	1			0	1	0	0	0	1	0	0	0	0	0	0	0	0	0	0	0	0	0	0	0	0	0	0	0	4	85	392	7.29	2.01	0	1.81818	3.54839	158.182	4.38	37.4	10.4	218	51
1	18	38	SLE	2	28	9	9	7	15.6	7	1	0	0	0	1	0	0	0	0	0	0	0	0	0	0	0	1	0	0	0	0	0	0	0	0							10.3488	4.3	274.675	4.32	32.4	11.2	121	33.2
1	19	104	SLE	2	39	8	8	7	2.9	11	1	0	0	0	0	1	0	0	0	0	0	0	0	0	1	0	0	0	0	0	0	0	0	0	0							2.05263	4.22222	66.3158	6.58	42.1	7.3	148	72
1	20	18	SLE	2	15	3	2	3	5.5	3	1	0	0	0	1	0	1	0	0	1	0	0	0	0	0	0	0	1	0	0	0	0	0	0	0	2	79	119.5	1.64	0.78	0	1.49561	0.203571	89.9123	4.29	42.2	5.43	179	57
1	21	41	SLE	2	51	6	5	3	2.8	5	1	0	0	0	1	0	0	0	1	0	1	0	0	0	0	0	1	0	1	1	0	0	0	0	0	12	61	592.5	4.65	2.67	0	1.84756	2.87719	180.488	4.48	35.5	8.2	143	50
1	22	80	SLE	2	50	8	8	3			0	0	0	0	1	0	0	0	0	0	0	0	0	0	0	1	0	0	0	0	0	0	0	0	0	2	42	470	7.08	4.18	0	2.5754	3.40541	152.225	4.1	39	11.9	166	50
1	23	27	SLE	2	39	9	8	6	12.8	5	1	0	0	0	0	0	1	0	0	0	0	0	1	0	0	0	1	1	1	0	0	0	0	0	0	6	59	366.6	5.68	4.86	1	3.52451	2.79452	272.727	4.21	43.6	13.4	365	64
1	24	45	BD	1	30	3	3	3	9.8	6	1	0	0	0	1	0	0	0	0	0	0	0	0	0	0	0	1	0	0	0	0	0	0	0	0	8	85	598.9	10.43	4.05	0	7.62037	6	291.667	5.75	43	4.7	249	73
1	25	72	RA	2	48	3	2	3	6.4	7	1	0	0	0	1	0	0	0	0	0	0	0	0	0	0	1	1	0	0	0	1	0	0	0	0							11.74	2.27273	642	5.02	33.1	23.6	178	36
0	26	31		2	52	6	5	3	15.1	2	1	0	0	0	1	0	0	0	0	0	0	0	0	0	0	0	0	0	0	0	0	0	0	0	0	8	77	239.8	4.69	8.13	0	1.75	4.47	67.54	4.1	47.6	39.4	297	79
0	27	43		1	52	5	4	2.5			0	0	0	0	0	0	0	0	0	0	0	0	0	0	0	0	0	0	0	0	0	0	0	0	0	6	70	372	3.29	2.76	0	1.55	4.13	53.64	4.32	46.1	16	183	68
0	28	26		2	29	3	5	2	12.4	2	1	0	0	0	0	0	0	0	0	0	0	0	0	0	0	0	1	0	0	0	0	0	0	0	0							0.6	6.62	56.1	5.08	41.3	23.1	179	57
0	29	46		2	55	3.5	2	6	3.3	6	1	0	0	0	1	0	0	0	0	0	0	0	0	0	0	0	1	0	0	0	0	0	0	0	0							1.99	4.35	64.5	4.99	27.9	17.3	191	53
0	30	62		2	73	7.5	2	4			0	0	0	0	1	0	1	0	0	0	0	0	0	0	0	0	0	1	0	0	0	0	0	0	0							9.29	1.25	102.61	4.74	36.9	7.2	304	36
0	31	46		1	18	5	7	3			0	0	0	0	1	1	1	0	1	1	1	1	1	1	1	0	0	0	0	0	0	0	0	0	0	4	83	557.7	7.07	4.87	0	19.01	2.25	325.56	5.12	43	9.8	194	72
0	32	26		1	43	4	2	4			0	0	0	0	1	0	0	0	0	0	0	0	0	0	0	1	1	0	0	1	0	0	0	0	0	8	80	246.5	4,95	2.4	0	0.68	8.22	81.35	6.82	35.6	9.61	138	52
0	33	63		1	57	2	3	3	16.5	3	1	0	0	0	0	0	1	0	1	0	0	0	0	0	0	0	0	1	1	0	0	0	0	0	0							6.62	1.64	228	4.43	48.4	9.77	157	52
0	34	76		1	60	3	4	4	6.7	6	1	0	1	0	0	0	0	0	0	0	0	0	0	0	0	0	0	0	0	0	0	0	1	0	0	4	89	394.8	7.42	14.79	0	2.58	3.89	230	4.58	38.1	6.6	133	36
0	35	52		2	47	4	5	2			0	0	0	0	0	0	0	0	1	0	0	0	0	0	0	0	1	0	1	1	0	0	0	0	0	14	72	247.3	2.97	2.38	0	1.06	3.77	116.96	4.53	41.5	6.08	133	48
0	36	27		2	47	3	9.5	7			0	0	0	0	0	1	0	0	0	0	0	0	0	0	1	0	0	0	0	0	0	0	0	0	0	0	62	386	2.98	2.74	0	3.33	4.32	76.27	7.96	50.6	25.8	347	48
0	37	58		2	20	6.5	8	4			0	0	0	0	1	1	0	0	0	1	0	0	1	0	1	1	1	0	0	0	0	0	0	0	0	12	85	424.5	4.93	3.25	1	1.6	3.1	85.56	4.96	51	21	223	35
0	38	46		1	59	8.5	7.5	3	24.9	2	1	0	1	0	1	0	0	0	0	0	0	0	0	0	0	0	1	0	0	0	0	0	0	0	0	12	80	653.1	8.61	6.19	0	5.25	5	107.69	5.11	34.1	4.16	159	42.6
0	39	29		2	26	3	7	3			0	0	0	0	1	1	0	0	0	1	0	0	0	0	1	0	0	0	0	0	0	0	0	0	0							2.59	3.89	132.65	4.08	41.5	8.9	213	66.8
0	40	62		2	54	2	4	4	8	4	1	0	0	0	1	0	0	0	0	0	0	0	0	0	0	1	0	0	0	1	0	0	0	0	0	14	65	630	6.48	4.7	0	3.23	2.13	181.98	3.7	31.3	6.15	191	49
0	41	19		2	28	6	5	2			0	0	0	0	1	1	0	0	0	1	0	0	1	0	1	0	0	0	0	0	0	0	0	0	0	2	60	321.8	4,95	4.05	0	1.81	4.25	69.68	5.23	45.4	8.6	262	59
0	42	27		2	27	3	6	2			0	0	0	0	0	1	1	0	1	0	0	1	0	1	1	0	0	0	0	0	0	0	0	0	0	2	66	283.4	4.45	2.4	0	2.59	4.34	113.48	7.68	38.2	4.9	141	58.7
0	43	26		2	39	4	2	1	15.8	2	1	0	0	0	0	1	0	0	0	0	0	0	0	0	1	0	0	0	0	0	0	0	0	0	0							2.47	2.8	97.84	4.04	42.8	13.2	151	52
0	44	51		2	49	4	4.5	6	23.8	7	1	0	0	0	1	0	0	0	0	0	0	0	0	0	0	0	0	0	0	0	0	0	0	0	0							1.9	4.38	202.38	4.81	40.1	6.2	350	48
0	45	67		1	31	5	5	2	2.3	2	1	0	0	0	1	0	0	0	0	0	0	0	0	0	0	0	0	0	0	0	0	0	0	0	0	2	64	268.6	4.26	2.93	0	0.94	9.06	87.59	5.48	43.7	6	297	88
0	46	18		2	56	2	7.5	7			0	0	0	0	0	1	0	0	0	0	0	0	0	0	0	0	1	0	0	0	0	0	0	0	0	8	75	537.5	6.25	4.69	0	3.21	1.99	199.31	4.28	39	11.5	183	73
0	47	20		1	55	4.5	4	3	2.8	2	1	0	0	0	0	0	1	0	0	0	0	0	0	0	0	0	0	0	0	1	0	0	0	0	0							2.59	3.65	167.39	3.71	35.9	10.9	265	55
0	48	50		2	25	5	2	8			0	0	0	0	0	0	0	0	0	0	0	0	0	0	0	0	0	0	0	0	0	0	1	0	0	0	73	94.4	2.05	1.24	0	7.75	1.16	144.5	4.28	40.7	7.7	198	59
0	49	59		1	27	6	2	3.5	12.7	7	1	0	0	0	0	0	1	0	1	0	0	0	0	0	0	0	0	0	1	0	0	0	0	0	0	2	76	410	4.19	4.32	0	1.54	3.39	93.5	4.53	39.4	9.4	132	46
0	50	42		1	61	6	5.5	2.5	17.6	3	1	0	0	0	1	0	0	0	1	0	1	0	0	0	0	1	1	0	0	1	0	0	0	0	0	4	85	392	5.46	3.75	0	1.5	6.45	132.65	4.59	40.9	14.2	212	61
0	51	68		2	37	3	3	3			0	0	0	0	0	1	0	0	0	0	0	0	0	0	1	0	1	0	0	0	0	0	0	0	0	2	81	183.6	3.62	2.66	0	3	3.33	173.86	4.49	40.8	10.2	198	68
0	52	42		2	24	3	1	6	5.5	6	1	0	0	0	0	0	0	0	1	0	0	0	0	0	0	0	0	0	0	0	0	0	0	0	0	70	60	367.5	5.98	4.85	0	5.86	2.03	137.68	6.5	40.8	15.1	217	34.9
0	53	82		2	46	8	4	3			0	0	0	0	1	1	0	0	0	1	0	0	1	0	0	1	1	0	0	0	1	0	0	0	0	74	68	1188.1	15.96	2.9	0	0.78	5	123.33	9.15	44.5	15	203	47
0	54	20		2	51	5	2	8	3.3	4	1	0	0	0	0	0	1	0	0	0	0	0	0	0	0	0	0	1	0	0	0	0	0	0	0	12	91	320	4.63	3.14	0	1.67	5	100	3.88	42.8	9.5	136	38
0	55	46		2	39	7	2	2			0	0	0	0	1	1	0	0	0	1	0	0	0	0	0	1	1	1	0	0	0	0	0	0	0	0	62	386	6.25	4.48	0	2.23	3.68	72.14	5.2	42.8	8.6	296	68
0	56	21		1	50	1	2	1			0	0	0	0	0	0	0	0	1	0	0	0	0	0	0	0	0	0	0	0	0	0	0	0	0	8	66	667	6.79	4.99	0	2.75	3.08	193.75	4.66	47.4	8.8	185	63
0	57	46		1	30	6	3	4			0	0	0	0	1	0	0	0	0	0	0	0	0	0	0	0	0	0	0	0	0	0	0	0	0							1.22	6.07	84.32	4.54	44.5	9.4	216	56
0	58	45		1	51	8.5	3	5	7.6	5	1	1	0	0	1	1	0	0	0	1	0	0	0	0	1	0	0	0	0	0	0	0	0	0	0	10	86	303	3.12	2.17	0	0.77	4.67	235.71	4.39	47.5	5.1	231	54
0	59	40		1	64	4.5	4	3	14.1	4	1	0	0	0	1	0	0	0	0	0	0	0	0	0	0	0	1	0	0	0	1	0	0	0	0							2.11	4.89	206.06	6.42	37.9	8.1	198	54
0	60	32		1	21	4	7	5.5			0	0	0	0	0	1	0	0	0	0	0	0	0	0	1	0	1	0	0	0	0	0	0	0	0							6.35	8.89	312.5	3.63	43.5	9.54	212	48
0	61	46		1	68	2	5	2			0	0	1	0	0	0	0	0	1	0	0	0	0	0	0	0	0	0	0	1	0	0	0	0	0							3.13	2.93	133.33	4.2	45.2	6.4	342	58
0	62	45		2	79	7.5	6	1			0	0	0	0	1	0	0	0	0	0	0	0	0	0	0	0	0	0	0	0	0	0	1	0	0	2	87	322	3.52	2.46	0	2.6	4	133.67	4.83	43	4.1	151	59
0	63	31		2	50	8	2	1	3.8	1	1	0	0	0	1	0	0	0	0	0	0	0	0	0	0	1	1	0	0	0	0	0	0	0	0							2.37	3.55	118.93	3.7	41.4	19.4	328	53
0	64	56		1	68	3	3	1	2.8	1	1	1	0	0	0	0	0	0	1	0	0	0	0	0	0	0	0	0	0	0	0	0	0	0	0	2	70	286.9	0.38	1.77	0	1.49	3.18	107.14	5.94	44.1	3.7	144	44
0	65	19		2	59	6	1	3			0	0	0	0	1	1	0	0	0	1	0	0	1	0	1	0	0	0	0	1	0	0	0	0	0	2	84	245	3.7	3.84	0	1.1	4.26	74.5	4.58	42.7	4.1	203	57.5
0	66	42		1	37	6	1	2	3.8	2	1	0	0	0	1	0	0	0	0	0	0	0	0	0	0	0	1	0	0	1	0	0	0	0	0	26	84	615.5	10.94	8.34	1	2.42	5.59	103.68	4.06	43.3	10.9	328	60
0	67	26		1	29	2	5	1			0	0	0	0	0	0	1	0	1	0	0	0	0	0	0	0	0	0	0	1	0	0	0	0	0							1.86	6.54	101.87	6.69	49.1	9.5	304	64
0	68	16		2	36	5	1	3	15.5	2	1	0	0	0	1	1	0	0	0	1	0	0	0	0	1	0	0	0	0	0	0	0	0	0	0	10	76	192.9	3.27	2.42	0	5.89	0.86	233.33	5.9	36.8	4.95	279	47
0	69	80		1	53	5	2	1			0	0	0	0	0	0	0	0	0	0	0	0	0	0	0	0	1	0	0	0	0	0	0	0	0							1.67	5.15	98.06	4.55	36.8	7.1	229	60
0	70	44		1	37	3	6	3	24	3	1	0	0	1	1	1	0	0	0	1	0	0	0	0	1	0	1	0	0	0	0	0	0	0	0							6.41	1.73	298.08	4.73	44.6	12.7	117	60.5
0	71	92		2	71	6	2	2			0	0	0	0	1	0	0	0	0	0	0	0	0	0	0	1	1	0	0	0	0	0	0	0	0							10.43	7.78	351.43	3.1	40.4	7.03	281	37
0	72	14		2	41	4	2	10	2.3	4	1	0	0	0	0	0	0	0	0	0	0	0	0	0	0	0	0	0	0	0	0	0	1	0	0	42	86	1019.6	13.53	7.99	0	2.39	1.37	60	5.32	43.5	18.29	320	50
0	73	81		1	44	6	4	1			0	0	0	0	1	0	0	0	0	0	0	0	0	0	0	0	0	0	0	0	0	0	0	0	0	6	84	186.8	5.25	2.17	0	1.1	4.88	100.95	5.38	43.9	16.1	173	72
0	74	80		2	43	2	1	5			0	0	0	0	0	1	0	0	1	0	0	1	0	0	1	0	0	0	1	0	0	0	0	0	0	18	60	388	4.71	2.65	0	2.82	2.16	277.27	4.77	36.4	7.4	131	80
0	75	33		2	27	3	2	2			0	0	0	0	1	0	0	0	1	0	1	0	0	0	0	0	0	0	0	0	0	0	0	0	0	46	90	932.2	17.37	10.94	0	7.61	11.8	242.37	4.91	35.5	14.5	242	57
0	76	58		2	29	3	6	1	26.7	4	1	0	0	0	0	1	0	0	0	0	0	0	0	0	1	0	1	0	0	0	0	0	0	0	0							2.24	2.78	208	4.24	38.9	9.8	195	42
0	77	46		2	55	3	2	2.5			0	0	0	0	0	1	0	0	0	0	0	0	0	0	1	0	1	0	0	0	0	0	0	0	0	4	60	255.9	5.03	3.34	0	3.07	2.18	162.5	5.24	36	7.3	123	47
0	78	45		2	42	3	6.5	3			0	0	0	0	0	1	0	0	0	0	0	0	0	0	1	0	1	0	0	0	1	0	0	0	0							1.81	4.4	100.91	3.6	39.1	10.8	202	53.3
0	79	50		2	33	4	6	2	28.6	2	1	0	0	0	1	1	0	0	1	1	1	1	1	0	1	0	0	0	0	0	0	0	0	0	0	26	67	305	7.94	3.07	0	2.33	6.13	135.33	4.84	43.1	16.4	142	49
0	80	45		1	21	3	3	2			0	0	0	0	0	1	0	0	0	0	0	0	0	0	1	0	0	0	0	0	0	0	0	0	0	14	78	305.2	4.36	1.87	0	3.19	2.67	159.38	13.95	39.8	9.8	151	54
0	81	68		2	40	3	7	6	2.8	7	1	0	0	0	1	0	0	0	0	0	0	0	0	0	0	0	1	0	0	0	0	0	0	0	0							2.96	5.5	182.73	15.52	49.6	17.2	233	29
0	82	45		1	69	6	5.5	1			0	1	0	0	1	0	0	0	0	0	0	0	0	0	0	0	1	0	0	1	0	0	0	0	0	4	82	346.1	5.65	3.87	0	0.92	6.32	70.03	5.56	42	4	239	62
0	83	43		2	40	3	2	1			0	0	0	0	0	0	0	0	0	0	0	0	0	0	0	0	1	0	0	0	0	0	0	0	0	2	66	276.3	4.11	0.39	0	1.82	3.55	158.18	5.27	39.8	8.91	198	42
0	84	28		2	37	2	5.5	6	9.3	3	1	0	0	0	1	0	0	0	0	0	0	0	0	0	0	0	1	0	0	1	0	0	0	0	0	174	75	2923	49.11	77.98	0	6.54	16	306.25	4.68	40.3	5.8	199	54
0	85	37		2	45	6.5	3	1.5	18.3	2	1	0	0	0	0	0	1	0	0	0	0	0	0	0	0	0	1	0	0	0	0	0	0	0	0	4	80	215.1	2.47	1.02	0	1.57	4	52.7	3.77	40	13.6	268	54
0	86	68		2	64	3	5	3			0	0	0	0	0	1	0	0	0	0	0	0	0	0	1	0	1	0	0	0	0	0	0	0	0	2	68	238.6	2.22	1.74	0	3.3	5	89.03	4.5	46.8	14.7	175	51
0	87	44		2	55	6	7	5			0	0	0	0	1	1	1	0	1	1	1	1	1	1	0	0	0	0	1	0	0	1	0	0	0	2	69	360	7.16	3.66	0	5.28	5.27	398.73	4.22	40.1	11.4	290	64
0	88	38		2	62	8	2	1	17.5	1	1	0	0	0	1	0	0	0	0	0	0	0	0	0	0	0	1	0	0	0	0	0	0	0	0	2	62	432.8	4.98	4.16	0	2.78	5.11	99.58	4.48	37.8	7.35	214	25
0	89	48		2	26	3	3	3			0	0	0	0	0	0	0	0	0	0	0	0	0	0	0	0	0	0	0	0	0	0	1	0	0							11.68	0.85	163.1	4.88	47	4.1	149	52
0	90	52		1	65	4	7	2	21.6	3	1	1	0	0	1	0	0	0	1	0	1	0	0	0	0	0	1	0	0	1	0	0	0	0	0	2	86	177.3	4.89	3.66	0	2.02	3.39	131.41	6.27	32.7	11.9	99	57
0	91	28		1	25	7	6	2			0	0	0	0	1	1	0	0	0	1	0	0	0	0	1	0	1	0	0	0	0	0	0	0	0							2.48	2.56	218.1	4.66	43.8	2.2	221	74
0	92	45		2	38	3	4	3			0	0	0	0	0	1	0	0	0	0	0	0	0	0	1	0	0	0	0	0	0	0	0	0	0	8	86	201.4	2.6	1.79	0	4.18	7	216.67	3.99	42.8	8.1	237	34
0	93	31		2	40	5	1	2			0	0	0	0	1	0	0	0	0	0	0	0	0	0	0	0	1	0	0	0	0	0	0	0	0							1.28	4.79	139.24	4.58	40.9	5.72	183	44
0	94	45		2	53	5	7.5	1	26.2	1	1	0	0	0	0	1	0	0	0	0	0	0	0	0	1	0	0	1	1	0	0	0	0	0	0	2	84	288.3	4.63	2.85	0	1.58	5.13	89	4.65	49.7	11	224	61
0	95	80		2	42	4.5	6	4	6.3	5	1	0	0	0	1	0	0	0	0	0	0	0	0	0	0	0	0	0	0	0	0	0	0	0	0	2	82	474.8	8.65	8.77	0	1.91	5.79	101.36	8.61	48.6	12.36	334	79
0	96	44		1	50	6	3	2			0	0	0	1	0	0	0	0	1	0	0	0	0	0	0	0	0	0	0	0	0	0	0	0	0	16	75	502	8.85	6.89	0	3.9	2.71	132.5	4.57	44.2	10.2	287	69
0	97	48		2	31	6	2	1.5	17.2	3	1	0	0	0	0	0	0	0	0	0	0	0	0	0	0	0	1	0	0	0	0	0	0	0	0	2	81	454.3	9.89	4.79	0	4.1	3.89	360	4.56	40.2	14.3	277	52
0	98	62		2	29	8	3	1	28.8	1	1	0	0	0	1	0	0	0	0	0	0	0	0	0	0	0	0	0	0	0	1	0	0	0	0							2.73	3.76	74.48	4.61	41.1	10	249	52
0	99	48		2	42	2	7.5	2			0	0	0	0	0	1	0	0	0	0	0	0	0	0	1	0	0	0	1	0	0	0	0	0	0	30	73	369.7	7.71	5.39	0	2.76	4.32	98.37	4.29	41.7	4.3	191	45
0	100	28		2	42	4	6	2	17.6	2	1	0	0	0	0	1	0	0	0	0	0	0	0	0	1	0	0	0	0	0	0	0	0	0	0	32	80	413	6.4	5.79	0	2.64	4.87	121.23	4.45	41.8	39.3	68	59
0	101	65		1	50	5	1	4.5			0	0	0	0	1	1	0	0	0	1	0	0	0	0	1	0	0	0	0	0	0	0	0	0	0							6.74	1.1	210	4.23	44	7.4	195	75
0	102	58		1	42	7	2	2	28.4	2	1	0	0	0	1	0	0	0	0	0	0	0	0	0	0	0	0	0	0	0	0	0	0	0	0	4	81	603	3.53	3.52	0	2.42	3.96	131.05	6.74	34.5	10.8	216	53
0	103	45		2	78	6.5	3	5	9.5	5	1	0	0	1	1	0	0	0	0	0	0	0	0	0	0	0	1	0	0	0	0	0	0	0	0	165	88	2719	49.11	77.98	1	10.54	4.22	323.68	5.58	39.1	6.8	213	50
0	104	46		2	38	6	4	10			0	0	0	0	1	0	0	0	0	0	0	0	0	0	0	1	1	0	0	0	0	0	0	0	0	14	80	945.3	12.34	10.24	0	1.55	4.29	62.22	4.16	35.9	5.9	144	43
0	105	60		2	35	7	1	2	12.7	3	1	0	0	0	1	0	0	0	0	0	0	0	0	0	0	0	0	0	0	0	0	0	0	0	0	4	60	770.6	11.3	9.46	0	2.81	2.81	125	5	45.1	4.4	147	70
0	106	75		2	38	4.5	6	3	32.9	4	1	0	0	0	1	0	0	0	0	0	0	0	0	0	0	1	0	0	0	0	0	0	0	0	0	12	77	391.1	10.96	10.1	1	3.28	2.93	190.83	4.25	45.1	17.43	229	46
0	107	52		1	67	8	2	2			0	1	1	1	1	0	0	0	0	0	0	0	0	0	0	1	0	0	0	0	0	0	0	0	0	14	70	336.5	6.17	4.48	1	2.58	4.22	114.21	6.24	47.1	11.9	214	55
0	108	20		2	56	5	5	1	15.4	1	1	0	0	0	0	0	0	0	0	0	0	0	0	0	0	0	1	0	0	0	0	0	0	0	0	8	66	667	7.21	6.71	0	1.79	3.13	109.47	4.25	40.9	10.2	233	52
0	109	48		2	34	5	3	1	26.5	2	1	0	0	0	0	1	0	0	1	0	0	1	0	0	1	1	0	0	0	0	0	0	0	0	0	4	82	320	3.72	1.24	0	1.65	3.09	82.94	4.06	39.7	5	191	49
0	110	52		2	44	6	5	5			0	0	0	0	1	0	0	0	1	0	1	0	0	0	0	0	0	0	0	1	0	0	0	0	0	10	90	252	3.28	3.4	1	1.47	2.99	143.87	4.26	39	6.1	209	40
0	111	71		2	39	5	4	3			0	0	0	0	0	1	0	0	0	0	0	0	0	0	1	0	0	0	0	0	0	0	0	0	0							3.67	2.6	271.2	4.51	28.5	4.5	257	44
0	112	44		1	67	5	4	5	17.4	5	1	0	1	0	0	0	0	0	0	0	0	0	0	0	0	0	0	0	0	0	0	0	0	0	0	6	68	245	4.15	3.37	0	6.78	2.2	272.22	4.68	35.1	2.8	270	42
0	113	90		1	67	4	4	2.5	9.5	3	1	1	0	1	0	0	0	0	0	0	0	0	0	0	0	0	1	0	0	0	0	0	0	0	0							3.36	5.29	121.11	3.79	38.8	14.4	208	53
[truncated: 39 more columns]
